# Supplementary material for: A Novel MicroRNA-132-Surtuin-1 Axis Underlies Aberrant B-cell Cytokine Regulation in Patients with Relapsing-Remitting Multiple Sclerosis
Source: PLoS One. 2014 Aug 19;9(8):e105421. doi: 10.1371/journal.pone.0105421 (PMC4138149; doi:10.1371/journal.pone.0105421)
Supplement: Table S1 — DNA sequences of primers used for miRNA profiling. (XLSX) [file pone.0105421.s004.xlsx]

## Sheet: Sheet1
Table S1: DNA sequences of primers used for miRNA profiling
miRNA	ID	RT Stem-Loop Reverse Primer	Real-Time PCR Forward Primer
let-7a	MIMAT0000062	CTCAACTGGTGTCGTGGAGTCGGCAATTCAGTTGAGAACTATAC	ACACTCCAGCTGGGTGAGGTAGTAGGTTGT
let-7b	MIMAT0000063	CTCAACTGGTGTCGTGGAGTCGGCAATTCAGTTGAGAACCACAC	ACACTCCAGCTGGGTGAGGTAGTAGGTTGT
let-7d	MIMAT0000065	CTCAACTGGTGTCGTGGAGTCGGCAATTCAGTTGAGAACTATGC	ACACTCCAGCTGGGAGAGGTAGTAGGTTGC
let-7g	MIMAT0000414	CTCAACTGGTGTCGTGGAGTCGGCAATTCAGTTGAGAACTGTAC	ACACTCCAGCTGGGTGAGGTAGTAGTTTGT
let-7i	MIMAT0000415	CTCAACTGGTGTCGTGGAGTCGGCAATTCAGTTGAGAACAGCAC	ACACTCCAGCTGGGTGAGGTAGTAGTTTGT
miR-100	MIMAT0000098	CTCAACTGGTGTCGTGGAGTCGGCAATTCAGTTGAGCACAAGTT	ACACTCCAGCTGGGAACCCGTAGATCCGAA
miR-101	MIMAT0000099	CTCAACTGGTGTCGTGGAGTCGGCAATTCAGTTGAGTTCAGTTA	ACACTCCAGCTGGGTACAGTACTGTGATAA
miR-103	MIMAT0000101	CTCAACTGGTGTCGTGGAGTCGGCAATTCAGTTGAGTCATAGCC	ACACTCCAGCTGGGAGCAGCATTGTACAGG
miR-106a	MIMAT0000103	CTCAACTGGTGTCGTGGAGTCGGCAATTCAGTTGAGCTACCTGC	ACACTCCAGCTGGGAAAAGTGCTTACAGTG
miR-106b	MIMAT0000680	CTCAACTGGTGTCGTGGAGTCGGCAATTCAGTTGAGATCTGCAC	ACACTCCAGCTGGGTAAAGTGCTGACAGTG
miR-107	MIMAT0000104	CTCAACTGGTGTCGTGGAGTCGGCAATTCAGTTGAGTGATAGCC	ACACTCCAGCTGGGAGCAGCATTGTACAGG
miR-125a-3p	MIMAT0004602	CTCAACTGGTGTCGTGGAGTCGGCAATTCAGTTGAGGGCTCCCA	ACACTCCAGCTGGGACAGGTGAGGTTCTTG
miR-125b	MIMAT0000423	CTCAACTGGTGTCGTGGAGTCGGCAATTCAGTTGAGTCACAAGT	ACACTCCAGCTGGGTCCCTGAGACCCTAAC
miR-129-5p	MIMAT0000242	CTCAACTGGTGTCGTGGAGTCGGCAATTCAGTTGAGGCAAGCCC	ACACTCCAGCTGGGCTTTTTGCGGTCTGGG
miR-130a	MIMAT0000425	CTCAACTGGTGTCGTGGAGTCGGCAATTCAGTTGAGATGCCCTT	ACACTCCAGCTGGGCAGTGCAATGTTAAAA
miR-130b	MIMAT0000691	CTCAACTGGTGTCGTGGAGTCGGCAATTCAGTTGAGATGCCCTT	ACACTCCAGCTGGGCAGTGCAATGATGAAA
miR-132	MIMAT0000426	CTCAACTGGTGTCGTGGAGTCGGCAATTCAGTTGAGCGACCATG	ACACTCCAGCTGGGTAACAGTCTACAGCCA
miR-135b	MIMAT0000758	CTCAACTGGTGTCGTGGAGTCGGCAATTCAGTTGAGTCACATAG	ACACTCCAGCTGGGTATGGCTTTTCATTCC
miR-138	MIMAT0000430	CTCAACTGGTGTCGTGGAGTCGGCAATTCAGTTGAGCGGCCTGA	ACACTCCAGCTGGGAGCTGGTGTTGTGAAT
miR-141	MIMAT0000432	CTCAACTGGTGTCGTGGAGTCGGCAATTCAGTTGAGCCATCTTT	ACACTCCAGCTGGGTAACACTGTCTGGTAA
miR-142-3p	MIMAT0000434	CTCAACTGGTGTCGTGGAGTCGGCAATTCAGTTGAGTCCATAAA	ACACTCCAGCTGGGTGTAGTGTTTCCTACT
miR-142-5p	MIMAT0000433	CTCAACTGGTGTCGTGGAGTCGGCAATTCAGTTGAGAGTAGTGC	ACACTCCAGCTGGGCATAAAGTAGAAAGCA
miR-146a	MIMAT0000449	CTCAACTGGTGTCGTGGAGTCGGCAATTCAGTTGAGAACCCATG	ACACTCCAGCTGGGTGAGAACTGAATTCCA
miR-146b-3p	MIMAT0004766	CTCAACTGGTGTCGTGGAGTCGGCAATTCAGTTGAGCCAGAACT	ACACTCCAGCTGGGTGCCCTGTGGACTCAG
miR-146b-5p	MIMAT0002809	CTCAACTGGTGTCGTGGAGTCGGCAATTCAGTTGAGAGCCTATG	ACACTCCAGCTGGGTGAGAACTGAATTCCA
miR-148a	MIMAT0000243	CTCAACTGGTGTCGTGGAGTCGGCAATTCAGTTGAGACAAAGTT	ACACTCCAGCTGGGTCAGTGCACTACAGAA
miR-148b	MIMAT0000759	CTCAACTGGTGTCGTGGAGTCGGCAATTCAGTTGAGACAAAGTT	ACACTCCAGCTGGGTCAGTGCATCACAGAA
miR-149	MIMAT0000450	CTCAACTGGTGTCGTGGAGTCGGCAATTCAGTTGAGGGGAGTGA	ACACTCCAGCTGGGTCTGGCTCCGTGTCTT
miR-150	MIMAT0000451	CTCAACTGGTGTCGTGGAGTCGGCAATTCAGTTGAGCACTGGTA	ACACTCCAGCTGGGTCTCCCAACCCTTGTA
miR-152	MIMAT0000438	CTCAACTGGTGTCGTGGAGTCGGCAATTCAGTTGAGCCAAGTTC	ACACTCCAGCTGGGTCAGTGCATGACAGAA
miR-153	MIMAT0000439	CTCAACTGGTGTCGTGGAGTCGGCAATTCAGTTGAGGATCACTT	ACACTCCAGCTGGGTTGCATAGTCACAAAA
miR-155	MIMAT0000646	CTCAACTGGTGTCGTGGAGTCGGCAATTCAGTTGAGACCCCTAT	ACACTCCAGCTGGGTTAATGCTAATCGTGA
miR-15a	MIMAT0000068	CTCAACTGGTGTCGTGGAGTCGGCAATTCAGTTGAGCACAAACC	ACACTCCAGCTGGGTAGCAGCACATAATGG
miR-15b	MIMAT0000417	CTCAACTGGTGTCGTGGAGTCGGCAATTCAGTTGAGTGTAAACC	ACACTCCAGCTGGGTAGCAGCACATCATGG
miR-16	MIMAT0000069	CTCAACTGGTGTCGTGGAGTCGGCAATTCAGTTGAGCGCCAATA	ACACTCCAGCTGGGTAGCAGCACGTAAATA
miR-17	MIMAT0000070	CTCAACTGGTGTCGTGGAGTCGGCAATTCAGTTGAGCTACCTGC	ACACTCCAGCTGGGCAAAGTGCTTACAGTG
miR-181a	MIMAT0000256	CTCAACTGGTGTCGTGGAGTCGGCAATTCAGTTGAGACTCACCG	ACACTCCAGCTGGGAACATTCAACGCTGTC
miR-181b	MIMAT0000257	CTCAACTGGTGTCGTGGAGTCGGCAATTCAGTTGAGACCCACCG	ACACTCCAGCTGGGAACATTCATTGCTGTC
miR-185	MIMAT0000455	CTCAACTGGTGTCGTGGAGTCGGCAATTCAGTTGAGTCAGGAAC	ACACTCCAGCTGGGUGGAGAGAAAGGCAGU
miR-186	MIMAT0000456	CTCAACTGGTGTCGTGGAGTCGGCAATTCAGTTGAGAGCCCAAA	ACACTCCAGCTGGGCAAAGAATTCTCCTTT
miR-189	MIMAT0000079	CTCAACTGGTGTCGTGGAGTCGGCAATTCAGTTGAGACTGATAT	ACACTCCAGCTGGGTGCCTACTGAGCTGAT
miR-18a	MIMAT0000072	CTCAACTGGTGTCGTGGAGTCGGCAATTCAGTTGAGCTATCTGC	ACACTCCAGCTGGGTAAGGTGCATCTAGTG
miR-191	MIMAT0000440	CTCAACTGGTGTCGTGGAGTCGGCAATTCAGTTGAGCAGCTGCT	ACACTCCAGCTGGGCAACGGAATCCCAAAA
miR-192	MIMAT0000222	CTCAACTGGTGTCGTGGAGTCGGCAATTCAGTTGAGGGCTGTCA	ACACTCCAGCTGGGCTGACCTATGAATTGA
miR-193b	MIMAT0002819	CTCAACTGGTGTCGTGGAGTCGGCAATTCAGTTGAGAGCGGGAC	ACACTCCAGCTGGGAACTGGCCCTCAAAGT
miR-194	MIMAT0000460	CTCAACTGGTGTCGTGGAGTCGGCAATTCAGTTGAGTCCACATG	ACACTCCAGCTGGGTGTAACAGCAACTCCA
miR-194	MIMAT0000460	CTCAACTGGTGTCGTGGAGTCGGCAATTCAGTTGAGTCCACATG	ACACTCCAGCTGGGTGTAACAGCAACTCCA
miR-195	MIMAT0000461	CTCAACTGGTGTCGTGGAGTCGGCAATTCAGTTGAGGCCAATAT	ACACTCCAGCTGGGTAGCAGCACAGAAATA
miR-197	MIMAT0000227	CTCAACTGGTGTCGTGGAGTCGGCAATTCAGTTGAGGCTGGGTG	ACACTCCAGCTGGGTTCACCACCTTCTCCA
miR-19a	MIMAT0000073	CTCAACTGGTGTCGTGGAGTCGGCAATTCAGTTGAGTCAGTTTT	ACACTCCAGCTGGGTGTGCAAATCTATGCA
miR-19b	MIMAT0000074	CTCAACTGGTGTCGTGGAGTCGGCAATTCAGTTGAGTCAGTTTT	ACACTCCAGCTGGGTGTGCAAATCCATGCA
miR-19b-1*	MIMAT0004491	CTCAACTGGTGTCGTGGAGTCGGCAATTCAGTTGAGGCTGGATG	ACACTCCAGCTGGGAGTTTTGCAGGTTTGC
miR-200a	MIMAT0000682	CTCAACTGGTGTCGTGGAGTCGGCAATTCAGTTGAGACATCGTT	ACACTCCAGCTGGGTAACACTGTCTGGTAA
miR-200c	MIMAT0000617	CTCAACTGGTGTCGTGGAGTCGGCAATTCAGTTGAGTCCATCAT	ACACTCCAGCTGGGTAATACTGCCGGGTAA
miR-202	MIMAT0002811	CTCAACTGGTGTCGTGGAGTCGGCAATTCAGTTGAGTTCCCATG	ACACTCCAGCTGGGAGAGGTATAGGGCATG
miR-203	MIMAT0000264	CTCAACTGGTGTCGTGGAGTCGGCAATTCAGTTGAGCTAGTGGT	ACACTCCAGCTGGGGTGAAATGTTTAGGAC
miR-204	MIMAT0000265	CTCAACTGGTGTCGTGGAGTCGGCAATTCAGTTGAGAGGCATAG	ACACTCCAGCTGGGTTCCCTTTGTCATCCT
miR-205	MIMAT0000266	CTCAACTGGTGTCGTGGAGTCGGCAATTCAGTTGAGCAGACTCC	ACACTCCAGCTGGGTCCTTCATTCCACCGG
miR-206	MIMAT0000462	CTCAACTGGTGTCGTGGAGTCGGCAATTCAGTTGAGCCACACAC	ACACTCCAGCTGGGTGGAATGTAAGGAAGT
miR-20a	MIMAT0000075	CTCAACTGGTGTCGTGGAGTCGGCAATTCAGTTGAGCTACCTGC	ACACTCCAGCTGGGTAAAGTGCTTATAGTG
miR-20b	MIMAT0001413	CTCAACTGGTGTCGTGGAGTCGGCAATTCAGTTGAGCTACCTGC	ACACTCCAGCTGGGCAAAGTGCTCATAGTG
miR-21	MIMAT0000076	CTCAACTGGTGTCGTGGAGTCGGCAATTCAGTTGAGTCAACATC	ACACTCCAGCTGGGTAGCTTATCAGACTGA
miR-210	MIMAT0000267	CTCAACTGGTGTCGTGGAGTCGGCAATTCAGTTGAGTCAGCCGC	ACACTCCAGCTGGGCTGTGCGTGTGACAGC
miR-214	MIMAT0000271	CTCAACTGGTGTCGTGGAGTCGGCAATTCAGTTGAGACTGCCTG	ACACTCCAGCTGGGACAGCAGGCACAGACA
miR-221	MIMAT0000278	CTCAACTGGTGTCGTGGAGTCGGCAATTCAGTTGAGGAAACCCA	ACACTCCAGCTGGGAGCTACATTGTCTGCT
miR-222	MIMAT0000279	CTCAACTGGTGTCGTGGAGTCGGCAATTCAGTTGAGACCCAGTA	ACACTCCAGCTGGGAGCTACATCTGGCTAC
miR-223	MIMAT0000280	CTCAACTGGTGTCGTGGAGTCGGCAATTCAGTTGAGTGGGGTAT	ACACTCCAGCTGGGTGTCAGTTTGTCAAAT
miR-23a	MIMAT0000078	CTCAACTGGTGTCGTGGAGTCGGCAATTCAGTTGAGGGAAATCC	ACACTCCAGCTGGGATCACATTGCCAGGGA
miR-23b	MIMAT0000418	CTCAACTGGTGTCGTGGAGTCGGCAATTCAGTTGAGGGTAATCC	ACACTCCAGCTGGGATCACATTGCCAGGGA
miR-24	MIMAT0000080	CTCAACTGGTGTCGTGGAGTCGGCAATTCAGTTGAGCTGTTCCT	ACACTCCAGCTGGGTGGCTCAGTTCAGCAG
miR-25	MIMAT0000081	CTCAACTGGTGTCGTGGAGTCGGCAATTCAGTTGAGTCAGACCG	ACACTCCAGCTGGGCATTGCACTTGTCTCG
miR-26a	MIMAT0000082	CTCAACTGGTGTCGTGGAGTCGGCAATTCAGTTGAGAGCCTATC	ACACTCCAGCTGGGTTCAAGTAATCCAGGA
miR-26b	MIMAT0000083	CTCAACTGGTGTCGTGGAGTCGGCAATTCAGTTGAGACCTATCC	ACACTCCAGCTGGGTTCAAGTAATTCAGGA
miR-27a	MIMAT0000084	CTCAACTGGTGTCGTGGAGTCGGCAATTCAGTTGAGGCGGAACT	ACACTCCAGCTGGGTTCACAGTGGCTAAGT
miR-27b	MIMAT0000419	CTCAACTGGTGTCGTGGAGTCGGCAATTCAGTTGAGGCAGAACT	ACACTCCAGCTGGGTTCACAGTGGCTAAGT
miR-28-5p	MIMAT0000085	CTCAACTGGTGTCGTGGAGTCGGCAATTCAGTTGAGCTCAATAG	ACACTCCAGCTGGGAAGGAGCTCACAGTCT
miR-29a	MIMAT0000086	CTCAACTGGTGTCGTGGAGTCGGCAATTCAGTTGAGTAACCGAT	ACACTCCAGCTGGGTAGCACCATCTGAAAT
miR-29c	MIMAT0000681	CTCAACTGGTGTCGTGGAGTCGGCAATTCAGTTGAGTAACCGAT	ACACTCCAGCTGGGTAGCACCATTTGAAAT
miR-30b	MIMAT0000420	CTCAACTGGTGTCGTGGAGTCGGCAATTCAGTTGAGAGCTGAGT	ACACTCCAGCTGGGTGTAAACATCCTACAC
miR-30c	MIMAT0000244	CTCAACTGGTGTCGTGGAGTCGGCAATTCAGTTGAGGCTGAGAG	ACACTCCAGCTGGGTGTAAACATCCTACAC
miR-30d	MIMAT0000245	CTCAACTGGTGTCGTGGAGTCGGCAATTCAGTTGAGCTTCCAGT	ACACTCCAGCTGGGTGTAAACATCCCCGAC
miR-320a	MIMAT0000510	CTCAACTGGTGTCGTGGAGTCGGCAATTCAGTTGAGTCGCCCTC	ACACTCCAGCTGGGAAAAGCTGGGTTGAGA
miR-324-3p	MIMAT0000762	CTCAACTGGTGTCGTGGAGTCGGCAATTCAGTTGAGCCAGCAGC	ACACTCCAGCTGGGACTGCCCCAGGTGCTG
miR-324-5p	MIMAT0000761	CTCAACTGGTGTCGTGGAGTCGGCAATTCAGTTGAGACACCAAT	ACACTCCAGCTGGGCGCATCCCCTAGGGCA
miR-328	MIMAT0000752	CTCAACTGGTGTCGTGGAGTCGGCAATTCAGTTGAGACGGAAGG	ACACTCCAGCTGGGCTGGCCCTCTCTGCCC
miR-340	MIMAT0004692	CTCAACTGGTGTCGTGGAGTCGGCAATTCAGTTGAGAATCAGTC	ACACTCCAGCTGGGTTATAAAGCAATGAGA
miR-345	MIMAT0000772	CTCAACTGGTGTCGTGGAGTCGGCAATTCAGTTGAGGAGCCCTG	ACACTCCAGCTGGGGCTGACTCCTAGTCCA
miR-34a	MIMAT0000255	CTCAACTGGTGTCGTGGAGTCGGCAATTCAGTTGAGACAACCAG	ACACTCCAGCTGGGTGGCAGTGTCTTAGCT
miR-361-3p	MIMAT0004682	CTCAACTGGTGTCGTGGAGTCGGCAATTCAGTTGAGAAATCAGA	ACACTCCAGCTGGGTCCCCCAGGTGTGATT
miR-361-5p	MIMAT0000703	CTCAACTGGTGTCGTGGAGTCGGCAATTCAGTTGAGGTACCCCT	ACACTCCAGCTGGGTTATCAGAATCTCCAG
miR-365	MIMAT0000710	CTCAACTGGTGTCGTGGAGTCGGCAATTCAGTTGAGATAAGGAT	ACACTCCAGCTGGGTAATGCCCCTAAAAAT
miR-374a	MIMAT0000727	CTCAACTGGTGTCGTGGAGTCGGCAATTCAGTTGAGCACTTATC	ACACTCCAGCTGGGTTATAATACAACCTGA
miR-421	MIMAT0003339	CTCAACTGGTGTCGTGGAGTCGGCAATTCAGTTGAGGCGCCCAA	ACACTCCAGCTGGGATCAACAGACATTAAT
miR-422a	MIMAT0001339	CTCAACTGGTGTCGTGGAGTCGGCAATTCAGTTGAGGCCTTCTG	ACACTCCAGCTGGGACTGGACTTAGGGTCA
miR-425	MIMAT0003393	CTCAACTGGTGTCGTGGAGTCGGCAATTCAGTTGAGTCAACGGG	ACACTCCAGCTGGGAATGACACGATCACTC
miR-454	MIMAT0003885	CTCAACTGGTGTCGTGGAGTCGGCAATTCAGTTGAGACCCTATA	ACACTCCAGCTGGGTAGTGCAATATTGCTT
miR-497	MIMAT0002820	CTCAACTGGTGTCGTGGAGTCGGCAATTCAGTTGAGACAAACCA	ACACTCCAGCTGGGCAGCAGCACACTGTGG
miR-574-3p	MIMAT0003239	CTCAACTGGTGTCGTGGAGTCGGCAATTCAGTTGAGTGTGGGTG	ACACTCCAGCTGGGCACGCTCATGCACACA
miR-574-5p	MIMAT0004795	CTCAACTGGTGTCGTGGAGTCGGCAATTCAGTTGAGACACACTC	ACACTCCAGCTGGGTGAGTGTGTGTGTGTG
miR-590-5p	MIMAT0003258	CTCAACTGGTGTCGTGGAGTCGGCAATTCAGTTGAGCTGCACTT	ACACTCCAGCTGGGGAGCTTATTCATAAAA
miR-650	MIMAT0003320	CTCAACTGGTGTCGTGGAGTCGGCAATTCAGTTGAGGTCCTGAG	ACACTCCAGCTGGGAGGAGGCAGCGCTCTC
miR-7	MIMAT0000252	CTCAACTGGTGTCGTGGAGTCGGCAATTCAGTTGAGACAACAAA	ACACTCCAGCTGGGTGGAAGACTAGTGATT
miR-9	MIMAT0000441	CTCAACTGGTGTCGTGGAGTCGGCAATTCAGTTGAGTCATACAG	ACACTCCAGCTGGGTCTTTGGTTATCTAGC
miR-92a	MIMAT0000092	CTCAACTGGTGTCGTGGAGTCGGCAATTCAGTTGAGACAGGCCG	ACACTCCAGCTGGGTATTGCACTTGTCCCG
miR-92a-1*	MIMAT0004507	CTCAACTGGTGTCGTGGAGTCGGCAATTCAGTTGAGAGCATTGC	ACACTCCAGCTGGGAGGTTGGGATCGGTTG
miR-93	MIMAT0000093	CTCAACTGGTGTCGTGGAGTCGGCAATTCAGTTGAGCTACCTGC	ACACTCCAGCTGGGCAAAGTGCTGTTCGTG
miR-940	MIMAT0004983	CTCAACTGGTGTCGTGGAGTCGGCAATTCAGTTGAGGGGGAGCG	ACACTCCAGCTGGGAAGGCAGGGCCCCCGC
miR-98	MIMAT0000096	CTCAACTGGTGTCGTGGAGTCGGCAATTCAGTTGAGAACAATAC	ACACTCCAGCTGGGTGAGGTAGTAAGTTGT
RNU6B	NR_002752	CTCAACTGGTGTCGTGGAGTCGGCAATTCAGTTGAGAAAAATAT	ACACTCCAGCTGGGCTGCGCAAGGATGACA
Real time Universal Reverse primer		GTGTCGTGGAGTCGGCAATTCAGTTGAG
GAPDH Forward		CTGACTTCAACAGCGACACC
GAPDH Reverse		TGCTGTAGCCAAATTCGTTGT
