# Supplementary material for: A Novel MicroRNA-132-Surtuin-1 Axis Underlies Aberrant B-cell Cytokine Regulation in Patients with Relapsing-Remitting Multiple Sclerosis
Source: PLoS One. 2014 Aug 19;9(8):e105421. doi: 10.1371/journal.pone.0105421 (PMC4138149; doi:10.1371/journal.pone.0105421)
Supplement: Table S2 — Expression of the 102 candidate miRNA in activated B cells from HS and MS patients. (XLSX) [file pone.0105421.s005.xlsx]

## Sheet: Sheet1
Table S2: Expression of the 102 candidate miRNA in activated B cells from HS and MS patients.
	CD40 stimulation			BCR+CD40 stimulation
	HS	MS		HS	MS
let-7a/b	0.24 ± 0.02	0.26 ± 0.07		0.20 ± 0.07	0.14 ± 0.03
let-7d	0.86 ± 0.14	1.18 ± 0.41		1.14 ± 0.26	2.06 ± 0.36
let-7g/i	0.20 ± 0.04	0.49 ± 0.11		0.16 ± 0.06	0.21 ± 0.03
miR-100	0.75 ± 0.23	0.44 ± 0.11		0.80 ± 0.25	0.41 ± 0.11
miR-101	0.84 ± 0.17	1.38 ± 0.29		0.33 ± 0.10	0.49 ± 0.08
miR-103	0.64 ± 0.06	1.27 ± 0.34		0.92 ± 0.40	0.95 ± 0.13
miR-106a	1.21 ± 0.36	0.95 ± 0.15		0.81 ± 0.30	0.88 ± 0.13
miR-106b	0.89 ± 0.11	1.07 ± 0.14		1.63 ± 0.43	1.58 ± 0.33
miR-107	0.67 ± 0.13	0.57 ± 0.07		0.77 ± 0.06	1.07 ± 0.14
miR-125a-3p	0.08 ± 0.05	0.06 ± 0.01		0.14 ± 0.04	0.10 ± 0.02
miR-125b	0.57 ± 0.13	0.57 ± 0.15		0.29 ± 0.06	0.45 ± 0.24
miR-129-5p	0.63 ± 0.09	0.55 ± 0.12		1.05 ± 0.09	1.12 ± 0.22
miR-130a	0.62 ± 0.30	0.53 ± 0.09		1.88 ± 0.89	1.16 ± 0.18
miR-130b	2.45 ± 0.33	2.72 ± 0.36		4.13 ± 1.01	4.83 ± 0.55
miR-132	1.51 ± 0.34	3.12 ± 1.05		2.47 ± 0.62	7.56 ± 1.10a
miR-135b	0.78 ± 0.22	0.45 ± 0.05		0.45 ± 0.06	0.70 ± 0.21
miR-138	5.92 ± 2.47	4.23 ± 0.77		8.90 ± 5.14	3.65 ± 0.60
miR-141	0.51 ± 0.09	0.49 ± 0.07		1.03 ± 0.21	1.05 ± 0.16
miR-142-3p	0.60 ± 0.10	0.92 ± 0.21		0.47 ± 0.21	0.40 ± 0.07
miR-142-5p	0.77 ± 0.13	1.35 ± 0.47b		0.29 ± 0.07	0.42 ± 0.08
miR-146a	2.57 ± 0.14	2.77 ± 0.33		3.923 ± 1.15	6.46 ± 1.83
miR-146b-3p	0.42 ± 0.09	0.48 ± 0.09		1.77 ± 1.32	0.98 ± 0.23
miR-146b-5p	1.15 ± 0.44	0.49 ± 0.07		1.96 ± 0.43	1.99 ± 0.44
miR-148a	0.40 ± 0.04	0.56 ± 0.12		0.50 ± 0.12	0.50 ± 0.07
miR-148b	0.25 ± 0.05	0.19 ± 0.02		0.23 ± 0.08	0.19 ± 0.02
miR-149	0.33 ± 0.08	0.22 ± 0.02		1.16 ± 0.36	0.56 ± 0.12
miR-150	0.54 ± 0.14	0.65 ± 0.08		0.24 ± 0.06	0.33 ± 0.04
miR-152	0.36 ± 0.03	0.32 ± 0.02		0.78 ± 0.17	0.89 ± 0.17
miR-153	0.72 ± 0.16	0.38 ± 0.08		1.39 ± 0.18	0.98 ± 0.09
miR-155	19.79 ± 2.70	17.87 ± 4.06		12.00 ± 3.35	15.07 ± 2.60
miR-15a	0.38 ± 0.06	0.60 ± 0.14		0.52 ± 0.14	0.51 ± 0.06
miR-15b	0.26 ± 0.03	0.54 ± 0.14		0.37 ± 0.06	0.60 ± 0.08
miR-16	0.31 ± 0.03	0.52 ± 0.11		0.26 ± 0.07	0.43 ± 0.05
miR-17	0.91 ± 0.25	1.39 ± 0.10		0.55 ± 0.11	1.39 ± 0.21
miR-181a	0.37 ± 0.10	0.55 ± 0.13		0.35 ± 0.15	0.26 ± 0.06
miR-181b	0.64 ± 0.23	0.93 ± 0.24		0.37 ± 0.16	0.43 ± 0.07
miR-185	0.90 ± 0.26	1.26 ± 0.49		0.73 ± 0.06	1.39 ± 0.20
miR-186	0.94 ± 0.28	1.40 ± 0.38		0.27 ± 0.09	0.37 ± 0.13
miR-189	0.15 ± 0.02	0.14 ± 0.02		0.26 ± 0.08	0.24 ± 0.03
miR-18a	1.57 ± 0.20	2.10 ± 0.45		1.86 ± 0.55	1.46 ± 0.14
miR-191	0.30 ± 0.05	0.36 ± 0.03		0.30 ± 0.06	0.46 ± 0.04
miR-192	1.22 ± 0.12	2.18 ± 0.32		0.81 ± 0.30	1.47 ± 0.15
miR-193b	2.66 ± 0.18	3.94 ±0.64		2.12 ± 0.64	2.37 ± 0.24
miR-194	0.19 ± 0.06	0.11 ± 0.01		0.13 ± 0.01	0.17 ± 0.02
miR-195	0.25 ± 0.03	0.26 ± 0.04		0.14 ± 0.03	0.26 ± 0.02
miR-197	0.46 ± 0.09	0.53 ± 0.08		0.50 ± 0.14	0.55 ± 0.08
miR-19a	0.76 ± 0.02	0.86 ± 0.01		1.12 ± 0.02	0.89 ± 0.01
miR-19b	0.69 ± 0.05	0.86 ± 0.09		0.76 ± 0.12	0.90 ± 0.07
miR-19b-1*	0.77 ± 0.11	1.39 ± 0.26		0.81 ± 0.25	1.11 ± 0.19
miR-200a	0.49 ± 0.05	0.58 ± 0.18		1.10 ± 0.24	3.68 ± 2.74
miR-200c	0.29 ± 0.06	0.25 ± 0.02		0.32 ± 0.06	0.52 ± 0.05
miR-202	0.17 ± 0.02	0.19 ± 0.03		0.21 ± 0.03	0.31 ± 0.06
miR-203	0.26 ± 0.11	0.12 ± 0.02		0.26 ± 0.08	0.26 ± 0.03
miR-204	0.10 ± 0.03	0.15 ± 0.03		0.16 ± 0.05	0.29 ± 0.05
miR-205	0.15 ± 0.08	0.22 ± 0.04		0.25 ± 0.11	0.40 ± 0.07
miR-206	0.06 ± 0.02	0.10 ± 0.02		0.16 ± 0.06	0.19 ± 0.04
miR-20a	0.98 ± 0.13	1.15 ± 0.13		1.23 ± 0.43	0.99 ± 0.13
miR-20b	1.81 ± 0.26	2.48 ± 0.16		1.70 ± 0.38	2.25 ± 0.25
miR-21	1.40 ± 0.30	2.01 ± 0.36		1.18 ± 0.43	1.50 ± 0.19
miR-210	1.15 ± 0.15	1.40 ± 0.24		0.88 ± 0.16	2.06 ± 0.29c
miR-214	0.38 ± 0.05	0.36 ± 0.08		0.36 ± 0.11	0.29 ± 0.04
miR-221	0.75± 0.14	0.94 ± 0.17		0.45 ± 0.11	0.71 ± 0.16
miR-222	0.31 ± 0.05	0.39 ± 0.08		0.19 ± 0.05	0.23 ± 0.03
miR-223	0.56 ± 0.20	0.70 ± 0.06		0.30 ± 0.08	0.34 ± 0.11
miR-23a,b	2.57 ± 0.51	3.60 ± 1.05		2.41 ± 0.65	2.49 ± 0.22
miR-24	3.16 ± 0.39	3.46 ± 0.41		2.44 ± 0.63	1.44 ± 0.18
miR-25	0.98 ± 0.11	1.33 ± 0.26		0.73 ± 0.20	0.67 ± 0.07
miR-26a	0.68 ± 0.13	0.53 ± 0.06		0.07 ± 0.03	0.03 ± 0.01
miR-26b	0.26 ± 0.04	0.32 ± 0.04		0.11 ± 0.05	0.11 ± 0.02
miR-27a,b	3.93 ± 0.88	7.05 ± 2.26		3.04 ± 0.78	4.12 ± 0.61
miR-28-5p	0.36 ± 0.05	0.56 ± 0.12		0.30 ± 0.10	0.37 ± 0.04
miR-29a	32.20 ± 5.55	52.09 ± 8.14		9.87 ± 2.42	21.25 ± 2.97
miR-29c	0.39 ± 0.06	0.76 ± 0.17		0.21 ± 0.07	0.27 ± 0.04
miR-30b,c	0.46 ± 0.07	0.64 ± 0.05		0.23 ± 0.06	0.40 ± 0.05
miR-30d	0.43 ± 0.06	0.69 ± 0.16		0.33 ± 0.10	0.47 ± 0.04
miR-320a	0.84 ± 0.18	1.12 ± 0.18		0.35 ± 0.08	0.58 ± 0.03
miR-324-3p	0.52 ± 0.10	0.51 ± 0.11		0.34 ± 0.09	0.47 ± 0.08
miR-324-5p	1.24 ± 0.24	1.69 ± 0.38		1.74 ± 0.42	2.31 ± 0.20
miR-328	0.33 ± 0.02	0.43 ± 0.07		0.30 ± 0.07	0.57 ± 0.09
miR-340	0.17 ± 0.04	0.23 ± 0.06		0.38 ± 0.14	0.35 ± 0.07
miR-345	1.00 ± 0.18	0.87 ± 0.24		1.34 ± 0.41	1.46 ± 0.11
miR-34a	1.27 ± 0.29	2.65 ± 1.53		1.30 ± 0.29	1.73 ± 0.44
miR-361-3p	0.29 ± 0.07	0.27 ± 0.04		0.57 ± 0.19	0.50 ± 0.06
miR-361-5p	0.24 ± 0.04	0.24 ± 0.04		0.86 ± 0.56	0.44 ± 0.05
miR-365	10.47 ± 2.29	10.22 ± 3.69		4.09 ± 1.28	4.68 ± 1.36
miR-374a	0.10 ± 0.03	0.05 ± 0.01		0.09 ± 0.02	0.13 ± 0.02
miR-421	0.22 ± 0.09	0.09 ± 0.01		0.51 ± 0.24	0.28 ± 0.03
miR-422a	0.15 ± 0.04	0.13 ± 0.03		0.22 ± 0.05	0.23 ± 0.02
miR-425	0.75 ± 0.16	0.65 ± 0.12		0.62 ± 0.15	0.72 ± 0.05
miR-454	0.25 ± 0.05	0.21 ± 0.03		1.17 ± 0.48	0.78 ± 0.07
miR-497	0.34 ± 0.04	0.39 ± 0.09		0.59 ± 0.16	0.70 ± 0.08
miR-574-3p	0.08 ± 0.02	0.05 ± 0.01		0.08 ± 0.01	0.11 ± 0.01
miR-574-5p	0.36 ± 0.05	0.63 ± 0.20		0.60 ± 0.05	0.71 ± 0.13
miR-590-5p	0.10 ± 0.04	0.06 ± 0.01		0.19 ± 0.07	0.12 ± 0.01
miR-650	0.66 ± 0.10	0.76 ± 0.15		0.89 ± 0.30	0.96 ± 0.10
miR-7	0.60 ± 0.14	0.47 ± 0.08		0.76 ± 0.13	0.83 ± 0.14
miR-9	10.87 ± 1.50	7.92 ± 1.73		51.76 ± 22.73	33.34 ± 1.80
miR-92a	0.48 ± 0.05	0.49 ± 0.09		0.56 ± 0.09	0.60 ± 0.07
miR-92a-1*	0.50 ± 0.10	0.62 ± 0.20		0.61 ± 0.10	0.86 ± 0.14
miR-93	1.66 ± 0.19	2.44 ± 0.43		3.30 ± 1.14	2.94 ± 0.16
miR-940	1.33 ± 0.34	1.49 ± 0.25		2.51 ± 0.68	2.66 ± 0.41
miR-98	0.29 ± 0.05	0.32 ± 0.06		0.16 ± 0.05	0.21 ± 0.04
ap=0.0079, bp=0.0317, cp=0.0362 (Mann-Whitney U-test)
